# Supplementary material for: MetOrigin: Discriminating the origins of microbial metabolites for integrative analysis of the gut microbiome and metabolome
Source: Imeta. 2022 Mar 21;1(1):e10. doi: 10.1002/imt2.10 (PMC10989983; doi:10.1002/imt2.10)
Supplement: Supplementary file 2 — Supporting information. [file IMT2-1-e10-s002.xlsx]

## Sheet: Table S1
Table S1. Details of metabolite information from seven databases
Database	Update date	Number	Source	Web Link
KEGG	2021-08	39691	Mammal; Microbiota; Drug;	https://www.genome.jp/kegg/
HMDB	V5.0 (2021-10)	217920	Microbiota; Drug; Food; Environment;	https://hmdb.ca/
BIGG	V1.6.0 (2021-10)	9088	Mammal; Microbiota	http://bigg.ucsd.edu/
ChEBI	2021-10	59508	Mammal; Microbiota; Food;	https://www.ebi.ac.uk/chebi/
FoodDB	V1.0 (2020-04)	28801	Food;	https://foodb.ca/
Drugbank	V5.1.8 (2021-01)	14315	Drug;	https://go.drugbank.com/
T3DB	V 2.0 (2021-10)	3673	Toxins;	http://www.t3db.ca/

## Sheet: Table S2
Table S2. List of R packages and functions applied for each step of MetOrigin analysis
Metorigin	R Package	Version	Function	Purpose
Origin Analysis	ggplot2	3.3.5	ggplot, geom_bar	Bar plot
	Vennerable	3.1.0.9000	plot	Venn diagram
	venn	1.9	venn	Venn diagram
Function Analysis	stats	3.6.3	wilcox.test	Univeriate analysis (two group comparison)
	stats	3.6.3	kruskal.test	Univeriate analysis (> two group comparison)
	Hmisc	4.3.0	rcorr	Spearman correlation analysis
	stats	3.6.3	phyper	Metabolic enrichment analysis
	ggvenn	0.1.8	ggvenn	Venn diagram
	venn	1.9	venn	Venn diagram
	ggplot2	3.3.5	ggplot, geom_bar	Bar plot
Correlation Analysis	Hmisc	4.3.0	rcorr	Spearman correlation analysis
	minerva	1.5.8	mine	MIC Correlation analysis
	ComplexHeatmap	2.5.3	Heatmap	Heat map visualization
Sankey Network	Plotly	4.8.0	plot_ly	Sankey network
Network Summary	visNetwork	2.0.9	visNetwork	network
